# Supplementary material for: The ARK2N (C18ORF25) Genetic Variant Is Associated with Muscle Fiber Size and Strength Athlete Status
Source: Metabolites. 2024 Dec 5;14(12):684. doi: 10.3390/metabo14120684 (PMC11676174; doi:10.3390/metabo14120684)
Supplement: Supplementary file 1 [file metabolites-14-00684-s001.zip]

Archive with 1 entries (1 files):
- metabolites-3340042-supplementary.pdf
